# Supplementary material for: svclassify: a method to establish benchmark structural variant calls
Source: BMC Genomics. 2016 Jan 16;17:64. doi: 10.1186/s12864-016-2366-2 (PMC4715349; doi:10.1186/s12864-016-2366-2)
Supplement: Additional file 4: Table S4. — Annotations for each of the SV calls as well as likely non-SV regions from the PacBio aligned sequence dataset for NA12878 using svclassify. (CSV 1.88 kb) [file 12864_2016_2366_MOESM4_ESM.csv]

Annotation	Included in One-class method	Included in unsupervised	Tail(s) that is associated with SVs (0=both, 1=left, 2=right)
SV_size	0	1	0
SV_Cat	0	0	0
L_Cov	0	0	0
L_Cov_sd	0	0	0
L_Cov_pro	0	0	0
L_Del	0	0	0
L_Del_sd	0	0	0
L_Del_10_percentile	0	0	0
L_Del_90_percentile	0	0	0
L_Ins	0	0	0
L_Ins_sd	0	0	0
L_Ins_10_percentile	0	0	0
L_Ins_90_percentile	0	0	0
L_Diff	1	1	0
L_Diff_sd	0	0	0
L_Diff_10_percentile	0	0	0
L_Diff_90_percentile	0	0	0
LM_Cov	0	0	0
LM_Cov_sd	0	0	0
LM_Cov_pro	0	0	0
LM_Del	0	0	0
LM_Del_sd	0	0	0
LM_Del_10_percentile	0	0	0
LM_Del_90_percentile	0	0	0
LM_Ins	0	0	0
LM_Ins_sd	0	0	0
LM_Ins_10_percentile	0	0	0
LM_Ins_90_percentile	0	0	0
LM_Diff	0	0	0
LM_Diff_sd	0	0	0
LM_Diff_10_percentile	0	0	0
LM_Diff_90_percentile	0	0	0
M_Cov	1	1	0
M_Cov_sd	0	0	0
M_Cov_pro	0	0	0
M_Del	1	1	0
M_Del_sd	0	0	0
M_Del_10_percentile	0	0	0
M_Del_90_percentile	0	0	0
M_Ins	1	1	0
M_Ins_sd	0	0	0
M_Ins_10_percentile	0	0	0
M_Ins_90_percentile	0	0	0
M_Diff	1	1	0
M_Diff_sd	1	1	0
M_Diff_10_percentile	0	0	0
M_Diff_90_percentile	0	0	0
M_Cov_Cat	0	0	0
M_Homvar	0	0	0
M_Homvar_SV	0	0	0
M_Hetvar	0	0	0
M_Hetvar_SV	0	0	0
M_GCcontent	0	1	0
M_Sine_Line_Ltr_SV	0	1	0
M_Simple_Low_Satellite_SV	0	1	0
RM_Cov	0	0	0
RM_Cov_sd	0	0	0
RM_Cov_pro	0	0	0
RM_Del	0	0	0
RM_Del_sd	0	0	0
RM_Del_10_percentile	0	0	0
RM_Del_90_percentile	0	0	0
RM_Ins	0	0	0
RM_Ins_sd	0	0	0
RM_Ins_10_percentile	0	0	0
RM_Ins_90_percentile	0	0	0
RM_Diff	0	0	0
RM_Diff_sd	0	0	0
RM_Diff_10_percentile	0	0	0
RM_Diff_90_percentile	0	0	0
R_Cov	0	0	0
R_Cov_sd	0	0	0
R_Cov_pro	0	0	0
R_Del	0	0	0
R_Del_sd	0	0	0
R_Del_10_percentile	0	0	0
R_Del_90_percentile	0	0	0
R_Ins	0	0	0
R_Ins_sd	0	0	0
R_Ins_10_percentile	0	0	0
R_Ins_90_percentile	0	0	0
R_Diff	1	1	0
R_Diff_sd	0	0	0
R_Diff_10_percentile	0	0	0
R_Diff_90_percentile	0	0	0
A short description of the annotations is provided in Supplemental table 16.
