# Supplementary material for: svclassify: a method to establish benchmark structural variant calls
Source: BMC Genomics. 2016 Jan 16;17:64. doi: 10.1186/s12864-016-2366-2 (PMC4715349; doi:10.1186/s12864-016-2366-2)
Supplement: Additional file 12: Table S7. — Manual inspection characteristics of the 20 randomly selected Personalis sites with ρ > 0.99 of one-class results. (XLSX 36 kb) [file 12864_2016_2366_MOESM12_ESM.xlsx]

## Sheet: PlatGen_Cluster_PersX3_gt20.csv
												GeT-RM project browser																			IGV											svviz_ILL250
Chr	Start	End	ILL250	Moleculo	PacBio	PlatGen	Combined	1orMore	2orMore	3orMore	4orMore	SV	Other comments	Segmental Duplications on GRCh37	GRC Curation Issues mapped to GRCH37.p13	Repeats identified by RepeatMasker	1000 Genomes Phase 1 Strict Accessibility Mask	dbVar ClinVar Large Variations	dbVar 1000 Genomes Consortium Phase 3	NIST-GIAB v.2.18 abnormal allele balance	NIST-GIAB v.2.18 calls with low mapping quality or high coverage	NIST-GIAB v.2.18 evidence of systematic sequencing errors	NIST-GIAB v.2.18 local alignment problems	NIST-GIAB v.2.18 low coverage	NIST-GIAB v.2.18 no call from HaplotypeCaller	NIST-GIAB v.2.18 regions likely have paralogs in the 1000 Genomes decoy	NIST-GIAB v.2.18 regions with structural variants in dbVar for NA12878	NIST-GIAB v.2.18 Simple Repeats from RepeatMasker	NIST-GIAB v.2.18 support from < 3 datasets after arbitration	NIST-GIAB v.2.18 uncertain regions due to low coverage/mapping quality	SV	IGV_Moleculo_Coverage	IGV_Moleculo_Softclipped	IGV_Moleculo_Deletion_Reads	IGV_Moleculo_SNPs	IGV_Moleculo_type	IGV_Moleculo_others	IGV_PacBio_Coverage	IGV_PacBio_Deletion_Reads	IGV_PacBio_SNPs	IGV_PacBio_others	variant	value.amb_count	value.ref_count	value.amb_reason_alignmentScore_alignmentScore	value.amb_reason_multimapping	value.amb_reason_orientation_orientation	value.amb_reason_same_scores	value.ref_reason_alignmentScore
5	99923534	99923838	0.9965	0.9831	0.9996	0.9987	0.9987	1	0.9996	0.9987	1	5:99923534-99923838	-	-	-	ALU	-	Copy number variation	-	-	-	-	-	2% of the region	-	-	Entire region	-	2% of the region	80% of the region	5:99923534-99923838	0	All the reads	0	0	Homozygous deletion	-	20	40% of the reads	17	-	Deletion::5:99,923,534-99,923,838(304)	180	NA	71	3	2	104	NA
16	57366312	57367118	0.9987	0.9874	0.9996	0.9987	0.9987	1	0.9996	0.9987	1	16:57366312-57367118	-	-	-	Two L1 repeats	Entire region	Copy number variation	-	-	-	-	-	2% of the region	2% of the region	-	Entire region	-	2% of the region	Entire region	16:57366312-57367118	0	All the reads	0	0	Homozygous deletion	-	1	All the reads	8	-	Deletion::16:57,366,312-57,367,118(806)	255	1	103	7	5	138	1
17	25536540	25540381	0.984	0.9848	0.8309	0.9931	0.9935	0.99	0.9922	0.9939	0.9896	17:25536540-25540381	Close to the centromere	40% of the region	-	Low_complexity, ALU, Simple_repeat, Retroposon	-	Copy number variation	-	-	-	-	-	-	-	-	Entire region	10% of the region	-	85% of the region	17:25536540-25540381	2	90% of the reads	0	0	Homozygous deletion	-	Half of the region with coverage of 25 and other half with coverage of 70	10% of the reads	Many	-	Deletion::17:25,536,540-25,540,381(3841)	443	90	211	101	5	115	90
1	193235431	193235657	0.9805	0.9866	0.9996	0.9987	0.9978	1	0.9996	0.9983	1	1:193235431-193235657	-	-	-	DNA/TcMar-Tigger	-	Copy number variation	-	-	-	-	-	4% of the region	-	-	Entire region	-	3% of the region	Entire region	1:193235431-193235657	0	All the reads	0	0	Homozygous deletion	-	5	95% of the reads	15	-	Deletion::1:193,235,431-193,235,657(226)	218	NA	98	5	2	112	NA
11	47057589	47063706	0.9987	0.9952	0.9948	0.9987	0.9987	1	0.9987	0.9987	1	11:47057589-47063706	-	-	-	Several ALU, L1, Retroposon, DNA/TcMar-Tigger	30% of the region	Copy number variation	Copy number loss	-	-	-	-	4% of the region	-	-	Entire region	10% of the region	4% of the region	Entire region	11:47057589-47063706	0	All the reads	0	0	Homozygous deletion	-	225	30% of the reads	Many	No reads in about 30% of the region	Deletion::11:47,057,589-47,063,706(6117)	292	2	106	25	3	153	2
3	98899064	98902432	0.9974	0.9978	0.9996	0.9987	0.9987	1	0.9996	0.9987	1	3:98899064-98902432	-	-	-	ALU, Low_complexity, CR1, Simple_repeat, L1	-	Copy number variation	Copy number loss	-	-	-	-	-	-	-	Entire region	-	5% of the region	Entire region	3:98899064-98902432	0	All the reads	0	0	Homozygous deletion	-	20	5% of the reads	Many	No reads in about 50% of the region	Deletion::3:98,899,064-98,902,432(3368)	226	17	83	5	6	128	17
4	47487826	47487877	0.9757	0.8716	0.9892	0.9957	0.9918	0.987	0.9931	0.9905	0.9931	4:47487826-47487877	Close to the centromere	-	-	-	10% of the region	Copy number variation	Small insertion	-	-	-	10% of the region	-	-	-	Entire region	-	-	10% of the region	4:47487826-47487877	0	0	All the reads	0	Homozygous deletion	-	13	All the reads	5	-	Deletion::4:47,487,826-47,487,877(51)	261	NA	131	2	2	126	NA
13	69966663	69966961	0.9892	0.99	0.9996	0.9987	0.9987	1	0.9996	0.9983	1	13:69966663-69966961	-	-	-	ALU	-	Copy number variation	-	-	-	-	-	-	-	-	Entire region	-	-	90% of the region	13:69966663-69966961	0	All the reads	0	0	Homozygous deletion	-	20	40% of the reads	10	-	Deletion::13:69,966,663-69,966,961(298)	194	NA	92	3	3	95	NA
5	13427688	13427740	0.9939	0.9696	0.2971	0.9965	0.9952	0.99	0.9931	0.9874	0.9007	5:13427688-13427740	-	-	-	Simple_repeat	-	Copy number variation	-	-	-	-	25% of the region	-	-	-	Entire region	Entire region	-	30% of the region	5:13427688-13427740	0	10% of the reads	90% of the reads	0	Homozygous deletion	-	25	30% of the reads	1	-	Deletion::5:13,427,688-13,427,740(52)	220	1	85	3	6	126	1
10	108030318	108032541	0.9779	0.9406	0.7008	0.9792	0.9818	0.9428	0.9792	0.9844	0.9757	10:108030318-108032541	-	-	-	ERV1	60% of the region	Copy number variation	Copy number loss	-	-	-	-	-	-	-	Entire region	-	-	-	10:108030318-108032541	28	50% of the reads	0	0	Heterozygous deletion	-	100	5% of the reads	Many	-	Deletion::10:108,030,318-108,032,541(2223)	223	90	74	36	3	109	90
2	196051815	196052084	0.9861	0.99	0.9996	0.9987	0.9987	1	0.9996	0.9983	1	2:196051815-196052084	-	-	-	L1, Low_complexity	-	Copy number variation	-	-	-	-	-	4% of the region	-	-	Entire region	-	-	80% of the region	2:196051815-196052084	0	All the reads	0	0	Homozygous deletion	-	30	30% of the reads	10	-	Deletion::2:196,051,815-196,052,084(269)	184	NA	52	3	NA	129	NA
17	19543418	19543725	0.997	0.9918	0.9996	0.9987	0.9987	1	0.9996	0.9987	1	17:19543418-19543725	-	-	-	ALU	-	Copy number variation	-	-	-	-	-	-	-	-	Entire region	-	-	90% of the region	17:19543418-19543725	0	All the reads	0	0	Homozygous deletion	-	160	30% of the reads	0	-	Deletion::17:19,543,418-19,543,725(307)	242	NA	94	18	3	127	NA
13	42946048	42946378	0.9974	0.9965	0.9952	0.9987	0.9987	1	0.9987	0.9987	1	13:42946048-42946378	-	-	-	ALU	-	Copy number variation	-	-	-	-	-	-	-	-	Entire region	-	1% of the region	80% of the region	13:42946048-42946378	40	40% of the reads	90% of the reads with small deletions	0	Homozygous deletion	-	40	50% of the reads	10	-	Deletion::13:42,946,048-42,946,378(330)	205	NA	105	4	5	90	NA
3	126358923	126359249	0.9965	0.9809	0.9996	0.9987	0.9987	1	0.9996	0.9987	1	3:126358923-126359249	-	-	-	ALU	-	Copy number variation	-	-	-	-	-	-	-	-	Entire region	-	-	70% of the region	3:126358923-126359249	24	90% of the reads	0	15	Homozygous deletion	50% of the reads with low mapping quality	50	50% of the reads	10	-	Deletion::3:126,358,923-126,359,249(326)	226	NA	110	5	3	108	NA
18	50925978	50926300	0.9931	0.9974	0.9996	0.9987	0.9987	1	0.9996	0.9987	1	18:50925978-50926300	-	-	-	ALU	-	Copy number variation	-	-	-	-	-	3% of the region	-	-	Entire region	-	-	70% of the region	18:50925978-50926300	0	All the reads	0	0	Homozygous deletion	-	45	50% of the reads	6	-	Deletion::18:50,925,978-50,926,300(322)	192	NA	60	5	1	124	NA
1	46207287	46207598	0.997	0.9918	0.9996	0.9987	0.9987	1	0.9996	0.9987	1	1:46207287-46207598	-	-	-	ALU	-	Copy number variation	Copy number gain	-	-	-	2% of the region	3% of the region	-	-	Entire region	-	-	90% of the region	1:46207287-46207598	5	90% of the reads	0	3	Homozygous deletion	25% of the reads with low mapping quality	84	50% of the reads	5	-	Deletion::1:46,207,287-46,207,598(311)	258	NA	102	5	2	143	NA
2	1358010	1358452	0.9965	0.9931	0.9996	0.9987	0.9978	1	0.9996	0.9987	1	2:1358010-1358452	Close to the telomere	-	GRC Resolved by Electronic Means	Two MIR	-	Copy number variation	-	-	-	-	2% of the region	3% of the region	-	-	Entire region	-	1% of the region	60% of the region	2:1358010-1358452	0	All the reads	0	0	Homozygous deletion	-	3	All the reads	15	-	Deletion::2:1,358,010-1,358,452(442)	181	NA	71	5	3	102	NA
2	74511277	74511606	0.9965	0.9879	0.9892	0.9965	0.9978	1	0.9978	0.9983	1	2:74511277-74511606	-	-	-	ALU, Low_complexity, DNA/hAT-Charlie	-	Copy number variation	-	-	-	-	5% of the region	-	-	-	Entire region	-	-	70% of the region	2:74511277-74511606	0	All the reads	0	3	Homozygous deletion	5% of the reads with low mapping quality	66	30% of the reads	5	-	Deletion::2:74,511,277-74,511,606(329)	253	18	133	5	4	105	18
10	4708519	4710522	0.9805	0.9228	0.9996	0.9766	0.9853	0.99	0.9861	0.9931	0.997	10:4708519-4710522	-	-	-	L1, ERVL-MaLR	-	Copy number variation	Copy number loss	-	-	-	-	-	-	-	Entire region	-	-	-	10:4708519-4710522	16	25% of the reads	0	3	Heterozygous deletion	-	11	30% of the reads	10	-	Deletion::10:4,708,519-4,710,522(2003)	262	71	58	74	5	124	71
16	13294466	13296494	0.9692	0.9488	0.9996	0.9748	0.9844	1	0.9861	0.99	0.9974	16:13294466-13296494	-	-	-	DNA/TcMar-Tigger, ERVL, L2	90% of the region	Copy number variation	Copy number loss	-	-	-	-	-	-	-	Entire region	-	-	-	16:13294466-13296494	22	50% of the reads	0	0	Heterozygous deletion	-	8	40% of the reads	10	-	Deletion::16:13,294,466-13,296,494(2028)	226	83	84	47	NA	95	83
[truncated: 104 more columns]
