# Supplementary material for: svclassify: a method to establish benchmark structural variant calls
Source: BMC Genomics. 2016 Jan 16;17:64. doi: 10.1186/s12864-016-2366-2 (PMC4715349; doi:10.1186/s12864-016-2366-2)
Supplement: Additional file 13: Table S8. — Manual inspection characteristics of all 10 of the randomly selected Personalis sites with 0.9 < ρ < 0.99 of one-class results. (XLSX 62 kb) [file 12864_2016_2366_MOESM13_ESM.xlsx]

## Sheet: PlatGen_Cluster_PersX3_10to20.c
												GeT-RM project browser																			IGV											svviz_ILL250
Chr	Start	End	ILL250	Moleculo	PacBio	PlatGen	Combined	1orMore	2orMore	3orMore	4orMore	SV	Other comments	Segmental Duplications on GRCh37	GRC Curation Issues mapped to GRCH37.p13	Repeats identified by RepeatMasker	1000 Genomes Phase 1 Strict Accessibility Mask	dbVar ClinVar Large Variations	dbVar 1000 Genomes Consortium Phase 3	NIST-GIAB v.2.18 abnormal allele balance	NIST-GIAB v.2.18 calls with low mapping quality or high coverage	NIST-GIAB v.2.18 evidence of the systematic sequencing errors	NIST-GIAB v.2.18 local alignment problems	NIST-GIAB v.2.18 low coverage	NIST-GIAB v.2.18 no call from HaplotypeCaller	NIST-GIAB v.2.18 regions likely have paralogs in the 1000 Genomes decoy	NIST-GIAB v.2.18 regions with structural variants in dbVar for NA12878	NIST-GIAB v.2.18 Simple Repeats from RepeatMasker	NIST-GIAB v.2.18 support from < 3 datasets after arbitration	NIST-GIAB v.2.18 uncertain regions due to low coverage/mapping quality	SV	IGV_Moleculo_Coverage	IGV_Moleculo_Softclipped	IGV_Moleculo_Deletion_Reads	IGV_Moleculo_SNPs	IGV_Moleculo_type	IGV_Moleculo_others	IGV_PacBio_Coverage	IGV_PacBio_Deletion_Reads	IGV_PacBio_SNPs	IGV_PacBio_others	variant	value.amb_count	value.ref_count	value.amb_reason_alignmentScore_alignmentScore	value.amb_reason_multimapping	value.amb_reason_orientation_orientation	value.amb_reason_same_scores	value.ref_reason_alignmentScore
3	162512134	162626334	0.9779	0.9454	0.6132	0.9718	0.9775	0.9428	0.974	0.9827	0.9653	3:162512134-162626334	-	-	-	60% of the region	40% of the region	Copy number variation	Copy number loss	1% of the region	1% of the region	-	1% of the region	3% of the region	-	-	Entire region	5% of the region	3% of the region	30% of the region	3:162512134-162626334	20	70% of the reads	0	Many	-	The region is too big to view in IGV	10	10% of the reads	Many	5 small regions with coverage greater than 60	Deletion::3:162,512,134-162,626,334(114200)	2704	3224	869	1642	2	128	3224
14	30986508	30986761	0.9271	0.9679	0.8218	0.9918	0.9866	0.9788	0.9844	0.9874	0.9848	14:30986508-30986761	-	-	-	ERVL-MaLR	-	Copy number variation	-	-	-	-	-	-	-	-	Entire region	-	-	-	14:30986508-30986761	18	80% of the reads	0	0	Might be heterozygous deletion	-	18	30% of the reads	0	-	Deletion::14:30,986,508-30,986,761(253)	193	34	54	4	4	130	34
5	115130458	115130806	0.716	0.9497	0.9922	0.9792	0.9761	0.987	0.9831	0.9831	0.9814	5:115130458-115130806	-	-	-	DNA/hAT-Charlie	-	Copy number variation	-	-	-	-	-	-	-	-	Entire region	-	-	-	5:115130458-115130806	0	100% of the reads	0	0	Might be homozygous deletion	-	24	50% of the reads	1	-	Deletion::5:115,130,458-115,130,806(348)	182	42	70	3	2	106	37
2	111576405	111576636	0.85	0.9679	0.9714	0.9861	0.984	0.99	0.9861	0.9874	0.9896	2:111576405-111576636	-	-	-	CR1	80% of the region	Copy number variation	Copy number gain	-	-	-	-	-	-	-	Entire region	-	-	-	2:111576405-111576636	17	85% of the reads	0	0	Might be homozygous deletion	-	9	40% of the reads	1	-	Deletion::2:111,576,405-111,576,636(231)	197	33	111	3	2	81	33
17	66227557	66227777	0.9111	0.9432	0.984	0.9909	0.9861	0.987	0.9861	0.9892	0.9939	17:66227557-66227777	-	Entire region	-	-	-	Copy number variation	Copy number loss	-	-	-	-	-	-	-	Entire region	-	-	-	17:66227557-66227777	26	25% of the reads	0	0	-	-	30	70% of the reads	4	-	Deletion::17:66,227,557-66,227,777(220)	194	46	115	NA	2	77	45
1	197894019	197894314	0.9367	0.9497	0.9796	0.9918	0.9887	0.987	0.9879	0.9913	0.9961	1:197894019-197894314	-	-	-	-	-	Copy number variation	Copy number loss	-	-	-	-	-	-	-	Entire region	-	-	-	1:197894019-197894314	17	50% of the reads	0	0	Might be heterozygous deletion	-	12	60% of the reads	0	-	Deletion::1:197,894,019-197,894,314(295)	211	37	70	5	2	134	37
22	18977576	18977640	0.9436	0.6639	0.8552	0.9909	0.9822	0.9571	0.9748	0.9701	0.9636	22:18977576-18977640	-	-	-	ERVL-MaLR	30% of the region	Copy number variation	Copy number loss	-	-	-	-	-	-	-	Entire region	-	-	-	22:18977576-18977640	10	0	60% of the reads	0	Might be heterozygous deletion	-	33	30% of the reads	3	-	Deletion::22:18,977,576-18,977,640(64)	180	20	104	NA	5	70	19
2	33224463	33227292	0.9614	0.8118	0.7229	0.9792	0.9714	0.9055	0.9666	0.9709	0.9683	2:33224463-33227292	-	-	-	ALU, ERVL, 5 DNA/hAT-Charlie	80% of the region	Copy number variation	Copy number loss	-	-	-	-	-	-	-	Entire region	-	-	-	2:33224463-33227292	28	40% of the reads	-	7	-	-	7	10% of the reads	Many	One small regions with coverage greater than 15	Deletion::2:33,224,463-33,227,292(2829)	254	117	102	54	3	95	117
16	84501439	84504115	0.9744	0.2242	0.2715	0.9705	0.9545	0.8747	0.9454	0.6461	0.5958	16:84501439-84504115	-	-	-	2 L1, 4 ALU, DNA/hAT-Charlie	60% of the region	Copy number variation	Copy number loss	-	-	-	-	-	-	-	Entire region	-	-	-	16:84501439-84504115	19	0	0	15	-	Most of the reads had small deletions	8	10% of the reads	Many	One small regions with coverage greater than 55	Deletion::16:84,501,439-84,504,115(2676)	340	123	170	51	4	109	123
5	26186256	26186315	0.9766	0.8235	0.6665	0.9978	0.9952	0.9788	0.9805	0.9722	0.9636	5:26186256-26186315	-	-	-	ERVK	-	Copy number variation	-	-	-	-	-	-	-	-	Entire region	-	-	-	5:26186256-26186315	16	-	40% of the reads	0	Might be heterozygous deletion	-	36	20% of the reads	1	-	Deletion::5:26,186,256-26,186,315(59)	185	16	64	NA	3	118	16
[truncated: 104 more columns]
