# Supplementary material for: svclassify: a method to establish benchmark structural variant calls
Source: BMC Genomics. 2016 Jan 16;17:64. doi: 10.1186/s12864-016-2366-2 (PMC4715349; doi:10.1186/s12864-016-2366-2)
Supplement: Additional file 14: Table S9. — Manual inspection characteristics of all 8 of the randomly selected Personalis sites with ρ < 0.9 of one-class results. (XLSX 20 kb) [file 12864_2016_2366_MOESM14_ESM.xlsx]

## Sheet: PlatGen_Cluster_PersX3_5to10.cs
												GeT-RM project browser																			IGV											svviz_ILL250
Chr	Start	End	ILL250	Moleculo	PacBio	PlatGen	Combined	1orMore	2orMore	3orMore	4orMore	SV	Other comments	Segmental Duplications on GRCh37	GRC Curation Issues mapped to GRCH37.p13	Repeats identified by RepeatMasker	1000 Genomes Phase 1 Strict Accessibility Mask	dbVar ClinVar Large Variations	dbVar 1000 Genomes Consortium Phase 3	NIST-GIAB v.2.18 abnormal allele balance	NIST-GIAB v.2.18 calls with low mapping quality or high coverage	NIST-GIAB v.2.18 evidence of systematic sequencing errors	NIST-GIAB v.2.18 local alignment problems	NIST-GIAB v.2.18 low coverage	NIST-GIAB v.2.18 no call from HaplotypeCaller	NIST-GIAB v.2.18 regions likely have paralogs in the 1000 Genomes decoy	NIST-GIAB v.2.18 regions with structural variants in dbVar for NA12878	NIST-GIAB v.2.18 Simple Repeats from RepeatMasker	NIST-GIAB v.2.18 support from < 3 datasets after arbitration	NIST-GIAB v.2.18 uncertain regions due to low coverage/mapping quality	SV	IGV_Moleculo_Coverage	IGV_Moleculo_Softclipped	IGV_Moleculo_Deletion_Reads	IGV_Moleculo_SNPs	IGV_Moleculo_type	IGV_Moleculo_others	IGV_PacBio_Coverage	IGV_PacBio_Deletion_Reads	IGV_PacBio_SNPs	IGV_PacBio_others	variant	value.amb_count	value.ref_count	value.amb_reason_alignmentScore_alignmentScore	value.amb_reason_multimapping	value.amb_reason_orientation_orientation	value.amb_reason_same_scores	value.ref_reason_alignmentScore
5	84814478	84814554	0.9358	0.3526	0.3855	0.9896	0.9718	0.9185	0.9332	0.7931	0.7528	5:84814478-84814554	-	-	-	-	Entire region	Copy number variation	-	-	-	-	-	-	-	-	Entire region	-	-	-	5:84814478-84814554	16	5% of the reads	80% of the reads	0	Heterozygous deletion	-	21	30% of the reads	0	-	Deletion::5:84,814,478-84,814,554(76)	183	24	51	3	1	128	24
12	104379507	104380725	0.765	0.2307	0.2168	0.9081	0.7298	0.5937	0.6774	0.5156	0.5152	12:104379507-104380725	-	-	-	2 ALU	40% of the region	Copy number variation	-	-	-	-	-	-	-	-	-		-	-	12:104379507-104380725	25	10% of the reads	0	0	-	-	30	10% of the reads	4	Small region with coverage of 50	Deletion::12:104,379,507-104,380,725(1218)	362	122	135	45	7	175	122
13	21746643	21750512	0.9666	0.0716	0.0039	0.925	0.8695	0.7871	0.8677	0.1379	0	13:21746643-21750512	-	-	-	3 ALU, 5 L1, Simple_repeat, DNA/TcMar-Tigger	60% of the region	Copy number variation	Copy number loss	-	-	-	-	-	-	-	Entire region	-	-	5% of the region	13:21746643-21750512	30	10% of the reads	0	10	-	-	Half of the region with coverage of more than 50 and other half with coverage of 15	10% of the reads	Many	-	Deletion::13:21,746,643-21,750,512(3869)	527	300	312	132	3	69	300
22	30163537	30165665	0.9475	0.082	0.8868	0.9532	0.9263	0.9371	0.941	0.9384	0.6015	22:30163537-30165665	-	-	-	4 MIR, 2 ALU	60% of the region	Copy number variation	-	1% of the region	-	-	-	-	-	-	Entire region	-	-	-	22:30163537-30165665	40	10% of the reads	0	5	-	-	24	10% of the reads	5	-	Deletion::22:30,163,537-30,165,665(2128)	437	160	181	124	7	112	160
2	129355930	129356256	0.5902	0.9926	0.7355	0.9649	0.9727	0.987	0.9744	0.9475	0.9428	2:129355930-129356256	-	-	-	2 Simple_repeat	-	Copy number variation	Copy number loss	-	-	-	-	-	-	-	Entire region	Entire region	-	-	2:129355930-129356256	20	50% of the reads	0	19	-	-	28	40% of the reads	15	-	Deletion::2:129,355,930-129,356,256(326)	254	33	131	4	5	112	32
12	110099653	110100020	0.9714	0.9506	0.771	0.9727	0.9788	0.9536	0.9761	0.9857	0.984	12:110099653-110100020	-	-	-	2 Simple_repeat	-	Copy number variation	Copy number gain	-	-	-	-	-	-	-	Entire region	Entire region	-	-	12:110099653-110100020	19	5% of the reads	0	3	-	-	13	10% of the reads	2	-	Deletion::12:110,099,653-110,100,020(367)	364	26	238	33	2	91	26
17	2934613	2935248	0.9341	0.977	0.7095	0.9731	0.9761	0.9727	0.9748	0.9818	0.9757	17:2934613-2935248	-	-	-	-	-	Copy number variation	-	1% of the region	1% of the region	1% of the region	-	-	-	-	Entire region	-	-	30% of the region	17:2934613-2935248	4	50% of the reads	0	Many	Might be heterozygous deletion	-	15	5% of the reads	7	-	Deletion::17:2,934,613-2,935,248(635)	321	16	206	28	1	86	16
22	49622512	49624297	0.9519	0.2971	0.0755	0.9926	0.9792	0.9536	0.928	0.5568	0.3807	22:49622512-49624297	-	-	-	L1, ALU	80% of the region	-	Copy number gain	-	-	-	-	-	-	-	Entire region	-	-	-	22:49622512-49624297	50	5% of the reads	0	5	-	-	17	0	15	Small region with coverage of 40	Deletion::22:49,622,512-49,624,297(1785)	325	89	130	85	2	108	89
[truncated: 104 more columns]
