# Supplementary material for: svclassify: a method to establish benchmark structural variant calls
Source: BMC Genomics. 2016 Jan 16;17:64. doi: 10.1186/s12864-016-2366-2 (PMC4715349; doi:10.1186/s12864-016-2366-2)
Supplement: Additional file 15: Table S10. — Manual inspection characteristics of the 20 randomly selected 1000 Genomes sites with ρ > 0.99 of one-class results. (XLSX 35 kb) [file 12864_2016_2366_MOESM15_ESM.xlsx]

## Sheet: PlatGen_Cluster_1kgX3_gt20.csv
												GeT-RM project browser																			IGV											svviz_ILL250
Chr	Start	End	ILL250	Moleculo	PacBio	PlatGen	Combined	1orMore	2orMore	3orMore	4orMore	SV	Other comments	Segmental Duplications on GRCh37	GRC Curation Issues mapped to GRCH37.p13	Repeats identified by RepeatMasker	1000 Genomes Phase 1 Strict Accessibility Mask	dbVar ClinVar Large Variations	dbVar 1000 Genomes Consortium Phase 3	NIST-GIAB v.2.18 abnormal allele balance	NIST-GIAB v.2.18 calls with low mapping quality or high coverage	NIST-GIAB v.2.18 evidence of systematic sequencing errors	NIST-GIAB v.2.18 local alignment problems	NIST-GIAB v.2.18 low coverage	NIST-GIAB v.2.18 no call from HaplotypeCaller	NIST-GIAB v.2.18 regions likely have paralogs in the 1000 Genomes decoy	NIST-GIAB v.2.18 regions with structural variants in dbVar for NA12878	NIST-GIAB v.2.18 Simple Repeats from RepeatMasker	NIST-GIAB v.2.18 support from < 3 datasets after arbitration	NIST-GIAB v.2.18 uncertain regions due to low coverage/mapping quality	SV	IGV_Moleculo_Coverage	IGV_Moleculo_Softclipped	IGV_Moleculo_Deletion_Reads	IGV_Moleculo_SNPs	IGV_Moleculo_type	IGV_Moleculo_others	IGV_PacBio_Coverage	IGV_PacBio_Deletion_Reads	IGV_PacBio_SNPs	IGV_PacBio_others	variant	value.amb_count	value.ref_count	value.amb_reason_alignmentScore_alignmentScore	value.amb_reason_multimapping	value.amb_reason_orientation_orientation	value.amb_reason_same_scores	value.ref_reason_alignmentScore
10	130007552	130007603	0.7554	0.8452	0.9328	0.9909	0.9796	0.9696	0.977	0.964	0.974	10:130007552-130007603	-	-	-	L1	100% of the region	Copy number variation	-	-	-	-	-	-	-	-	Entire region	-	-	-	10:130007552-130007603	4	0	40% of the reads	0	Heterozygous deletion	-	8	80% of the reads	1	-	Deletion::10:130,007,552-130,007,603(51)	219	16	99	3	5	112	16
10	67032386	67032801	0.997	0.9913	0.9996	0.9978	0.9978	1	0.9996	0.9987	1	10:67032386-67032801	-	-	-	MIR	-	Copy number variation	-	-	-	-	-	-	-	-	Entire region	-	5% of the region	40% of the region	10:67032386-67032801	0	All the reads	0	0	Homozygous deletion	-	7	50% of the reads	5	-	Deletion::10:67,032,386-67,032,801(415)	207	9	75	5	NA	127	9
2	176637486	176637816	0.997	0.9705	0.9111	0.9978	0.9978	1	0.997	0.997	0.9965	2:176637486-176637816	-	-	-	ALU	10% of the region	Copy number variation	-	-	-	-	-	-	-	-	Entire region	-	-	20% of the region	2:176637486-176637816	6	90% of the reads	0	3	Homozygous deletion	-	47	20% of the reads	3	-	Deletion::2:176,637,486-176,637,816(330)	205	12	91	3	4	106	12
4	98110644	98110970	0.987	0.987	0.9172	0.9978	0.9974	1	0.997	0.997	0.997	4:98110644-98110970	-	-	-	ALU	3% of the region	Copy number variation	-	-	-	-	-	-	-	-	Entire region	-	-	30% of the region	4:98110644-98110970	4	90% of the reads	0	0	Homozygous deletion	-	40	20% of the reads	7	-	Deletion::4:98,110,644-98,110,970(326)	208	10	63	4	8	132	10
12	98955401	98959000	0.9848	0.9102	0.9892	0.9861	0.9874	0.987	0.9861	0.9939	0.997	12:98955401-98959000	-	-	-	7 L1, 8 ALU	20% of the region	Copy number variation	Copy number loss	-	-	-	-	-	-	-	Entire region	-	-	-	12:98955401-98959000	9	70% of the reads	0	0	Heterozygous deletion	-	Coverage of 29 for some region and coverage of 9 for most of the region	10% of the reads	Many	30% of the region has very high coverage of 23 and other parts with low coverage of 10	Deletion::12:98,955,401-98,959,000(3599)	300	141	166	39	8	83	141
2	154494935	154495152	0.997	0.9788	0.9996	0.9987	0.9987	1	0.9996	0.9987	1	2:154494935-154495152	-	-	-	2 L2	-	Copy number variation	Copy number loss	-	-	-	-	-	-	-	Entire region	-	15% of the region	90% of the region	2:154494935-154495152	0	All the reads	0	0	Homozygous deletion	-	2	All the reads	10	-	Deletion::2:154,494,935-154,495,152(217)	193	1	65	5	9	114	1
19	30002571	30005550	0.9961	0.8855	0.9172	0.9788	0.9896	0.9788	0.9879	0.9892	0.9896	19:30002571-30005550	-	-	-	12 Low_complexity	10% of the region	Copy number variation	-	-	-	-	-	-	-	-	10% of the region	-	-	10% of the region	19:30002571-30005550	No reads	0	0	0	Homozygous deletion	-	10	10% of the reads	Many	-	Deletion::19:30,002,571-30,005,550(2979)	403	25	298	37	NA	64	25
16	60032082	60032396	0.9805	0.9896	0.8361	0.9978	0.9974	1	0.9931	0.9961	0.99	16:60032082-60032396	-	-	-	ALU	10% of the region	Copy number variation	-	-	-	-	-	-	-	-	Entire region	-	-	15% of the region	16:60032082-60032396	0	90% of the reads	0	0	Homozygous deletion	-	25	10% of the reads	9	-	Deletion::16:60,032,082-60,032,396(314)	217	4	126	1	NA	88	4
3	162764901	162769084	0.9987	0.9944	0.8361	0.9987	0.9987	1	0.9987	0.9983	0.9909	3:162764901-162769084	-	-	-	3 L1, DNA/TcMar-Tigger, MIR, ALU	-	Copy number variation	Copy number loss	-	-	-	-	-	-	-	Entire region	-	1% of the region	Entire region	3:162764901-162769084	0	All the reads	0	0	Homozygous deletion	-	20	10% of the reads	Many	3 small regions with coverage of 20 otherwise coverage of 0	Deletion::3:162,764,901-162,769,084(4183)	197	NA	60	4	1	132	NA
4	186198869	186199189	0.9965	0.9757	0.6323	0.9978	0.9978	0.99	0.997	0.9935	0.9735	4:186198869-186199189	-	-	GRC Housekeeping-GRC duplicate	DNA/TcMar-Tigger, ALU	10% of the region	Copy number variation	-	-	-	-	5% of the region	-	-	-	Entire region	-	-	30% of the region	4:186198869-186199189	0	90% of the reads	0	1	Homozygous deletion	-	30	40% of the reads	5	-	Deletion::4:186,198,869-186,199,189(320)	217	14	89	3	7	114	14
2	52746349	52785654	0.9705	0.9402	0.7788	0.9735	0.9761	0.9475	0.9779	0.9844	0.984	2:52746349-52785654	-	-	-	Several L1, ALU, ERV1, ERVL, DNA/hAT-Charlie, MIR, Simple_repeat	60% of the region	Copy number variation	Copy number loss	-	-	-	-	2% of the region	-	-	Entire region	2% of the region	2% of the region	80% of the region	2:52746349-52785654	No reads	0	0	0	Homozygous deletion	-	Coverage of 20 for three small regions otherwise coverage of 0	10% of the reads	Many	3 small regions with more than 20 coverage otherwise 0 coverage	Deletion::2:52,746,349-52,785,654(39305)	459	258	114	192	3	139	258
10	59015217	59015559	0.9983	0.9905	0.8313	0.9983	0.9987	1	0.9987	0.9983	0.9905	10:59015217-59015559	-	-	-	L1, ALU	-	Copy number variation	-	-	-	-	4% of the region	-	-	-	Entire region	-	-	40% of the region	10:59015217-59015559	2	95% of the reads	0	0	Homozygous deletion	-	50	30% of the reads	7	-	Deletion::10:59,015,217-59,015,559(342)	260	15	96	21	3	133	15
4	183035439	183035499	0.9683	0.5976	0.9883	0.9931	0.9887	0.987	0.9879	0.9874	0.9679	4:183035439-183035499	-	-	GRC Housekeeping-GRC duplicate	DNA/TcMar-Tigger	80% of the region	Copy number variation	-	-	-	-	5% of the region	-	-	-	Entire region	-	-	-	4:183035439-183035499	0	0	100% of the reads	0	Homozygous deletion	-	5	All the reads	1	-	Deletion::4:183,035,439-183,035,499(60)	189	6	73	2	1	113	6
2	152041204	152041492	0.9666	0.9853	0.9883	0.9922	0.9909	1	0.9965	0.9961	0.9983	2:152041204-152041492	-	-	-	-	Entire region	Copy number variation	-	-	-	-	-	-	-	-	Entire region	-	-	-	2:152041204-152041492	23	50% of the reads	0	2	Heterozygous deletion	-	6	20% of the reads	8	-	Deletion::2:152,041,204-152,041,492(288)	194	37	64	8	2	120	37
4	165823217	165823329	0.9688	0.9727	0.83	0.9931	0.9913	0.99	0.9879	0.99	0.9887	4:165823217-165823329	-	-	GRC Housekeeping-GRC duplicate	-	Entire region	Copy number variation	Copy number variation	-	-	-	-	-	-	-	Entire region	-	-	-	4:165823217-165823329	9	60% of the reads	0	0	Heterozygous deletion	-	9	80% of the reads	4	-	Deletion::4:165,823,217-165,823,329(112)	159	18	90	2	3	63	18
3	95465721	95468195	0.9896	0.9241	0.9085	0.9848	0.9892	0.9788	0.9853	0.9905	0.9909	3:95465721-95468195	-	-	-	4 L1, 2 ALU, Simple_repeat, ERVL	80% of the region	Copy number variation	Copy number loss	-	-	-	-	-	-	-	Entire region	5% of the region	-	-	3:95465721-95468195	7	10% of the reads	0	0	Heterozygous deletion	-	17	10% of the reads	Many	-	Deletion::3:95,465,721-95,468,195(2474)	285	106	104	66	2	111	106
2	160140079	160140174	0.9666	0.8148	0.9167	0.9909	0.9844	0.9757	0.9827	0.984	0.9848	2:160140079-160140174	-	-	-	ALU	30% of the region	Copy number variation	-	-	-	-	-	-	-	-	Entire region	-	-	-	2:160140079-160140174	5	0	50% of the reads	0	Heterozygous deletion	-	15	10% of the reads	0	-	Deletion::2:160,140,079-160,140,174(95)	231	14	92	3	2	134	14
3	159461351	159463432	0.9744	0.9185	0.9983	0.9801	0.9844	0.987	0.9861	0.9905	0.997	3:159461351-159463432	-	-	-	2 L1, ALU	70% of the region	Copy number variation	Copy number loss	-	-	-	-	-	-	-	Entire region	-	-	-	3:159461351-159463432	20	70% of the reads	0	7	Homozygous deletion	-	15	10% of the reads	Many	-	Deletion::3:159,461,351-159,463,432(2081)	279	97	114	40	1	122	97
1	222374165	222380539	0.9883	0.9345	0.7095	0.9805	0.9853	0.9371	0.9814	0.9866	0.9775	1:222374165-222380539	-	-	-	2 L1, ALU, Simple_repeat, Low_complexity	80% of the region	Copy number variation	Copy number loss	-	-	-	-	-	-	-	Entire region	-	-	-	1:222374165-222380539	20	20% of the reads	0	2	Heterozygous deletion	-	7	10% of the reads	Many	3 small regions with coverage of 20 otherwise coverage of 0	Deletion::1:222,374,165-222,380,539(6374)	371	231	158	92	4	113	231
4	86238976	86239058	0.9337	0.8573	0.8517	0.9844	0.9731	0.9428	0.9731	0.9783	0.9835	4:86238976-86239058	-	-	-	MIR	40% of the region	Copy number variation	Copy number loss	-	-	-	-	-	-	-	Entire region	-	-	-	4:86238976-86239058	5	20% of the reads	70% of the reads	0	Homozygous deletion	-	11	40% of the reads	0	-	Deletion::4:86,238,976-86,239,058(82)	212	16	56	2	3	151	16
[truncated: 104 more columns]
