# Supplementary material for: svclassify: a method to establish benchmark structural variant calls
Source: BMC Genomics. 2016 Jan 16;17:64. doi: 10.1186/s12864-016-2366-2 (PMC4715349; doi:10.1186/s12864-016-2366-2)
Supplement: Additional file 16: Table S11. — Manual inspection characteristics of the 9 randomly selected 1000 Genomes sites with 0.9 < ρ < 0.99 of one-class results. (XLSX 59 kb) [file 12864_2016_2366_MOESM16_ESM.xlsx]

## Sheet: PlatGen_Cluster_1kgX3_10to20.cs
												GeT-RM project browser																			IGV											svviz_ILL250
Chr	Start	End	ILL250	Moleculo	PacBio	PlatGen	Combined	1orMore	2orMore	3orMore	4orMore	SV	Other comments	Segmental Duplications on GRCh37	GRC Curation Issues mapped to GRCH37.p13	Repeats identified by RepeatMasker	1000 Genomes Phase 1 Strict Accessibility Mask	dbVar ClinVar Large Variations	dbVar 1000 Genomes Consortium Phase 3	NIST-GIAB v.2.18 abnormal allele balance	NIST-GIAB v.2.18 calls with low mapping quality or high coverage	NIST-GIAB v.2.18 evidence of systematic sequencing errors	NIST-GIAB v.2.18 local alignment problems	NIST-GIAB v.2.18 low coverage	NIST-GIAB v.2.18 no call from HaplotypeCaller	NIST-GIAB v.2.18 regions likely have paralogs in the 1000 Genomes decoy	NIST-GIAB v.2.18 regions with structural variants in dbVar for NA12878	NIST-GIAB v.2.18 Simple Repeats from RepeatMasker	NIST-GIAB v.2.18 support from < 3 datasets after arbitration	NIST-GIAB v.2.18 uncertain regions due to low coverage/mapping quality	SV	IGV_Moleculo_Coverage	IGV_Moleculo_Softclipped	IGV_Moleculo_Deletion_Reads	IGV_Moleculo_SNPs	IGV_Moleculo_type	IGV_Moleculo_others	IGV_PacBio_Coverage	IGV_PacBio_Deletion_Reads	IGV_PacBio_SNPs	IGV_PacBio_others	variant	value.amb_count	value.ref_count	value.amb_reason_alignmentScore_alignmentScore	value.amb_reason_multimapping	value.amb_reason_orientation_orientation	value.amb_reason_same_scores	value.ref_reason_alignmentScore
12	126825401	126825492	0.8209	0.2736	0.9788	0.9909	0.9783	0.9757	0.9809	0.941	0.8582	12:126825401-126825492	Close to the telomere	-	GRC Resolved by Electronic Means	ALU	60% of the region	Copy number variation	Copy number loss	-	-	-	-	-	-	-	Entire region	-	-	-	12:126825401-126825492	29	0	50% of the reads	0	Heterozygous deletion	-	10	50% of the reads	0	Heterozygous deletion	Deletion::12:126,825,401-126,825,492(91)	189	27	78	NA	1	108	27
10	80826605	80830184	0.9701	0.931	0.2186	0.8226	0.9393	0.8786	0.928	0.9324	0.7958	10:80826605-80830184	-	-	-	CR1, 8 Low_complexity	25% of the region	Copy number variation	-	-	-	-	1% of the region	-	-	-	Entire region	-	-	5% of the region	10:80826605-80830184	0	0	0	0	-	-	16	5% of the reads	10	-	Deletion::10:80,826,605-80,830,184(3579)	605	92	418	111	NA	64	92
4	57501858	57501984	0.9909	0.8582	0.1396	0.9931	0.9909	0.9666	0.9831	0.9519	0.7329	4:57501858-57501984	-	-	-	ALU, ERV1	-	Copy number variation	-	-	-	-	-	-	-	-	Entire region	-	-	60% of the region	4:57501858-57501984	27	40% of the reads	0	6	Heterozygous deletion	Half of the region with coverage of 5 or less	40	80% of the reads	4	-	Deletion::4:57,501,858-57,501,984(126)	208	10	115	4	5	84	10
2	75932641	75932710	0.9883	0.8951	0.5954	0.9957	0.9931	0.9696	0.9853	0.9796	0.9623	2:75932641-75932710	-	-	-	ALU	-	Copy number variation	-	-	-	-	-	-	-	-	Entire region	-	-	-	2:75932641-75932710	12	25% of the reads	30% of the reads	0	Heterozygous deletion	-	30	60% of the reads	1	-	Deletion::2:75,932,641-75,932,710(69)	210	6	71	2	4	132	6
5	10639012	10640227	0.9428	0.9883	0.9696	0.9471	0.9761	1	0.9861	0.9866	0.997	5:10639012-10640227	-	-	-	Simple_repeat	-	-	-	-	-	-	-	-	-	-	Entire region	70% of the region	-	80% of the region	5:10639012-10640227	1	75% of the reads	25% of the reads	Many	Homozygous deletion	Half of the region with coverage of 0	13	90% of the reads	6	-	Deletion::5:10,639,012-10,640,227(1215)	365	33	156	75	3	131	33
10	23635492	23635621	0.8469	0.951	0.752	0.9883	0.9818	0.9571	0.9748	0.9748	0.974	10:23635492-23635621	-	-	-	ALU	-	Copy number variation	-	-	-	-	-	-	-	-	Entire region	-	-	-	10:23635492-23635621	7	50% of the reads	-	0	Heterozygous deletion	-	15	40% of the reads	0	-	Deletion::10:23,635,492-23,635,621(129)	197	29	59	NA	4	134	29
2	6660507	6660567	0.8278	0.8235	0.9935	0.9909	0.9835	0.9818	0.9853	0.9753	0.984	2:6660507-6660567	Close to the telomere	-	-	-	10% of the region	Copy number variation	-	-	-	-	-	-	-	-	Entire region	-	-	-	2:6660507-6660567	48	10% of the reads	90% of the reads	0	-	-	13	All the reads	2	-	Deletion::2:6,660,507-6,660,567(60)	179	8	73	NA	2	104	8
5	86246004	86247142	0.9558	0.9462	0.8907	0.9844	0.9835	0.9757	0.9814	0.9874	0.99	5:86246004-86247142	-	-	-	L2, Simple_repeat, ERVL-MaLR	90% of the region	Copy number variation	Copy number loss	-	-	-	-	-	-	-	Entire region	-	-	-	5:86246004-86247142	23	50% of the reads	-	0	-	-	11	10% of the reads	0	-	Deletion::5:86,246,004-86,247,142(1138)	227	73	81	18	2	124	73
16	84501438	84504115	0.9744	0.2242	0.2715	0.9705	0.9545	0.8747	0.9454	0.6461	0.5958	16:84501438-84504115	-	-	-	2 L1, 4 ALU, DNA/hAT-Charlie	60% of the region	Copy number variation	Copy number loss	-	-	-	-	-	-	-	Entire region	-	-	-	16:84501438-84504115	16	0	0	15	-	-	15	5% of the reads	Many	Small region with coverage of 70	Deletion::16:84,501,438-84,504,115(2677)	340	121	171	50	4	109	121
[truncated: 104 more columns]
