# Supplementary material for: svclassify: a method to establish benchmark structural variant calls
Source: BMC Genomics. 2016 Jan 16;17:64. doi: 10.1186/s12864-016-2366-2 (PMC4715349; doi:10.1186/s12864-016-2366-2)
Supplement: Additional file 17: Table S12. — Manual inspection characteristics of the 8 randomly selected 1000 Genomes sites with 0.7 < ρ < 0.9 of one-class results. (XLSX 55 kb) [file 12864_2016_2366_MOESM17_ESM.xlsx]

## Sheet: PlatGen_Cluster_1kgX3_5to10.csv
												GeT-RM project browser																			IGV											svviz_ILL250
Chr	Start	End	ILL250	Moleculo	PacBio	PlatGen	Combined	1orMore	2orMore	3orMore	4orMore	SV	Other comments	Segmental Duplications on GRCh37	GRC Curation Issues mapped to GRCH37.p13	Repeats identified by RepeatMasker	1000 Genomes Phase 1 Strict Accessibility Mask	dbVar ClinVar Large Variations	dbVar 1000 Genomes Consortium Phase 3	NIST-GIAB v.2.18 abnormal allele balance	NIST-GIAB v.2.18 calls with low mapping quality or high coverage	NIST-GIAB v.2.18 evidence of the systematic sequencing errors	NIST-GIAB v.2.18 local alignment problems	NIST-GIAB v.2.18 low coverage	NIST-GIAB v.2.18 no call from HaplotypeCaller	NIST-GIAB v.2.18 regions likely have paralogs in the 1000 Genomes decoy	NIST-GIAB v.2.18 regions with structural variants in dbVar for NA12878	NIST-GIAB v.2.18 Simple Repeats from RepeatMasker	NIST-GIAB v.2.18 support from < 3 datasets after arbitration	NIST-GIAB v.2.18 uncertain regions due to low coverage/mapping quality	SV	IGV_Moleculo_Coverage	IGV_Moleculo_Softclipped	IGV_Moleculo_Deletion_Reads	IGV_Moleculo_SNPs	IGV_Moleculo_type	IGV_Moleculo_others	IGV_PacBio_Coverage	IGV_PacBio_Deletion_Reads	IGV_PacBio_SNPs	IGV_PacBio_others	variant	value.amb_count	value.ref_count	value.amb_reason_alignmentScore_alignmentScore	value.amb_reason_multimapping	value.amb_reason_orientation_orientation	value.amb_reason_same_scores	value.ref_reason_alignmentScore
4	169120838	169120924	0.964	0.1258	0.3842	0.9892	0.9731	0.9263	0.9532	0.6691	0.5364	4:169120838-169120924	-	-	GRC-Duplicate--Resolved	-	Entire region	Copy number variation	-	3% of the region	-	-	-	-	-	-	Entire region	-	-	-	4:169120838-169120924	20	15% of the reads	60% of the reads	0	Heterozygous deletion	-	12	30% of the reads	0	-	Deletion::4:169,120,838-169,120,924(86)	204	18	76	6	2	120	18
22	30214392	30214448	0.9961	0.1587	0.8062	0.9931	0.9926	0.9818	0.9879	0.9345	0.7385	22:30214392-30214448	-	-	-	Simple_repeat	-	Copy number variation	-	-	-	-	10% of the region	-	-	-	-	85% of the region	-	-	22:30214392-30214448	14	0	All the reads	0	Homozygous deletion	Half of the region with coverage of 0 and other half with coverage of 14	8	50% of the reads	2	-	Deletion::22:30,214,392-30,214,448(56)	185	7	86	2	5	92	7
13	82355663	82355724	0.9731	0.2593	0.5707	0.9918	0.9822	0.9428	0.9696	0.8578	0.7723	13:82355663-82355724	-	-	-	2 ERVL	-	Copy number variation	-	-	-	-	5% of the region	-	-	-	Entire region	-	-	-	13:82355663-82355724	55	5% of the reads	All the reads	1	Homozygous deletion	Half of the region with coverage of 0 and other half with coverage of 55	8	80% of the reads	16	-	Deletion::13:82,355,663-82,355,724(61)	189	9	44	4	3	138	9
4	139347265	139347363	0.8448	0.0655	0.6808	0.9892	0.9675	0.9133	0.9011	0.8226	0.4887	4:139347265-139347363	-	-	-	-	Entire region	Copy number variation	-	-	-	-	-	-	-	-	Entire region	-	-	-	4:139347265-139347363	21	10% of the reads	50% of the reads	0	Heterozygous deletion	-	12	50% of the reads	0	-	Deletion::4:139,347,265-139,347,363(98)	192	31	73	4	2	113	31
5	13399958	13400032	0.9883	0.1188	0.7784	0.9931	0.9887	0.9666	0.9822	0.9193	0.6765	5:13399958-13400032	-	-	-	-	Entire region	Copy number variation	-	-	-	-	-	-	-	-	Entire region	-	-	-	5:13399958-13400032	16	5% of the reads	70% of the reads	0	Heterozygous deletion	-	12	80% of the reads	4	-	Deletion::5:13,399,958-13,400,032(74)	191	10	73	1	1	116	10
20	1560988	1594241	0.9193	0.2298	0.2888	0.8842	0.8105	0.673	0.8361	0.6171	0.5906	20:1560988-1594241	-	5% of the region	Variation--Awaiting Exptl Data	Several L1, MIR, L2, ALU, DNA/hAT-Tip100, DNA/hAT-Charlie, ERVL-MaLR, DNA/hAT-Blackjack, ERVL, DNA/TcMar-Tigger, ERV1	-	Copy number variation	Copy number loss	-	-	-	-	-	-	-	Entire region	1% of the region	-	15% of the region	20:1560988-1594241	20	10% of the reads	0	Many	-	-	10	10% of the reads	Many	Several regions with coverage of 20 and more	Deletion::20:1,560,988-1,594,241(33253)	1170	1082	354	653	3	123	1082
18	67283642	67283723	0.7363	0.0876	0.0976	0.9445	0.7836	0.6227	0.6006	0.2619	0.2342	18:67283642-67283723	-	-	-	-	5% of the region	Copy number variation	Copy number loss	-	-	-	-	-	-	-	Entire region	-	-	-	18:67283642-67283723	22	5% of the reads	65% of the reads	0	Heterozygous deletion	-	12	40% of the reads	0	-	Deletion::18:67,283,642-67,283,723(81)	189	20	76	NA	3	110	20
20	1975991	1976080	0.716	0.7073	0.3768	0.905	0.7958	0.683	0.8031	0.8482	0.84	20:1975991-1976080	-	-	-	2 MIR	-	Copy number variation	-	-	-	-	-	-	-	-	Entire region	-	-	-	20:1975991-1976080	22	25% of the reads	60% of the reads	1	Heterozygous deletion	-	18	20% of the reads	0	-	Deletion::20:1,975,991-1,976,080(89)	171	30	91	2	2	76	30
[truncated: 104 more columns]
