# Supplementary material for: svclassify: a method to establish benchmark structural variant calls
Source: BMC Genomics. 2016 Jan 16;17:64. doi: 10.1186/s12864-016-2366-2 (PMC4715349; doi:10.1186/s12864-016-2366-2)
Supplement: Additional file 18: Table S13. — Manual inspection characteristics of the 7 randomly selected 1000 Genomes sites with ρ < 0.7 of one-class results. (XLSX 52 kb) [file 12864_2016_2366_MOESM18_ESM.xlsx]

## Sheet: PlatGen_Cluster_1kgX3_lt5.csv
												GeT-RM project browser																			IGV											svviz_ILL250
Chr	Start	End	ILL250	Moleculo	PacBio	PlatGen	Combined	1orMore	2orMore	3orMore	4orMore	SV	Other comments	Segmental Duplications on GRCh37	GRC Curation Issues mapped to GRCH37.p13	Repeats identified by RepeatMasker	1000 Genomes Phase 1 Strict Accessibility Mask	dbVar ClinVar Large Variations	dbVar 1000 Genomes Consortium Phase 3	NIST-GIAB v.2.18 abnormal allele balance	NIST-GIAB v.2.18 calls with low mapping quality or high coverage	NIST-GIAB v.2.18 evidence of systematic sequencing errors	NIST-GIAB v.2.18 local alignment problems	NIST-GIAB v.2.18 low coverage	NIST-GIAB v.2.18 no call from HaplotypeCaller	NIST-GIAB v.2.18 regions likely have paralogs in the 1000 Genomes decoy	NIST-GIAB v.2.18 regions with structural variants in dbVar for NA12878	NIST-GIAB v.2.18 Simple Repeats from RepeatMasker	NIST-GIAB v.2.18 support from < 3 datasets after arbitration	NIST-GIAB v.2.18 uncertain regions due to low coverage/mapping quality	SV	IGV_Moleculo_Coverage	IGV_Moleculo_Softclipped	IGV_Moleculo_Deletion_Reads	IGV_Moleculo_SNPs	IGV_Moleculo_type	IGV_Moleculo_others	IGV_PacBio_Coverage	IGV_PacBio_Deletion_Reads	IGV_PacBio_SNPs	IGV_PacBio_others	variant	value.amb_count	value.ref_count	value.amb_reason_alignmentScore_alignmentScore	value.amb_reason_multimapping	value.amb_reason_orientation_orientation	value.amb_reason_same_scores	value.ref_reason_alignmentScore
14	52393868	52393974	0.8057	0.2051	0.7927	0.9167	0.8326	0.8369	0.8599	0.8699	0.7502	14:52393868-52393974	-	-	-	-	90% of the region	Copy number variation	Copy number loss	-	-	-	-	-	-	-	Entire region	-	-	-	14:52393868-52393974	25	0	0	0	-	-	22	10% of the reads	0	-	Deletion::14:52,393,868-52,393,974(106)	200	30	88	3	4	105	30
10	7995823	7997004	0.3573	0.8968	0.2823	0.5191	0.6995	0.5438	0.5004	0.5386	0.6622	10:7995823-7997004	-	-	-	-	-	Copy number variation	Copy number loss	-	-	-	-	-	-	-	Entire region	-	-	-	10:7995823-7997004	10	30% of the reads	0	Many	Might be homozygous deletion	40% of the region with coverage of 20	20	10% of the reads	2	-	Deletion::10:7,995,823-7,997,004(1181)	303	109	147	18	2	134	109
2	229949563	229949659	0.8929	0.2281	0.7381	0.9909	0.9718	0.9371	0.9354	0.8912	0.781	2:229949563-229949659	-	-	-	-	Entire region	Copy number variation	Copy number loss	-	-	-	-	-	-	-	Entire region	-	-	-	2:229949563-229949659	30	0	70% of the reads	0	Might be heterozygous deletion	-	13	70% of the reads	0	-	Deletion::2:229,949,563-229,949,659(96)	186	25	77	5	1	102	25
4	48094570	48094637	0.9549	0.0772	0.5425	0.9926	0.9801	0.9536	0.9497	0.7827	0.51	4:48094570-48094637	Close to the centromere	-	-	L2	Entire region	Copy number variation	-	-	-	-	-	-	-	-	Entire region	-	-	-	4:48094570-48094637	27	0	60% of the reads	0	Might be heterozygous deletion	-	22	35% of the reads	0	-	Deletion::4:48,094,570-48,094,637(67)	195	18	45	9	3	138	18
3	191141010	191141067	0.8278	0.1101	0.4501	0.9861	0.9571	0.8829	0.8365	0.6605	0.5295	3:191141010-191141067	-	-	-	L1	-	Copy number variation	-	-	-	-	-	-	-	-	Entire region	-	-	-	3:191141010-191141067	27	5% of the reads	60% of the reads	0	Might be heterozygous deletion	-	22	40% of the reads	2	-	Deletion::3:191,141,010-191,141,067(57)	181	27	64	3	2	112	27
11	22010475	22010544	0.9111	0.5009	0.6305	0.9354	0.8786	0.8018	0.912	0.8972	0.9068	11:22010475-22010544	-	-	-	-	40% of the region	Copy number variation	-	-	-	-	-	-	-	-	Entire region	-	-	-	11:22010475-22010544	37	0	50% of the reads	0	Might be heterozygous deletion	-	12	40% of the reads	0	-	Deletion::11:22,010,475-22,010,544(69)	215	25	61	1	1	152	25
4	43751805	43752129	0.0121	0.4493	0.503	0.487	0.0941	0.2151	0.2537	0.2546	0.0984	4:43751805-43752129	-	-	-	-	40% of the region	Copy number variation	Copy number loss	-	-	-	-	-	-	-	-	-	-	-	4:43751805-43752129	33	5% of the reads	0	1	-	-	34	10% of the reads	1	-	Deletion::4:43,751,805-43,752,129(324)	201	54	66	17	4	112	54
[truncated: 104 more columns]
