# Supplementary material for: svclassify: a method to establish benchmark structural variant calls
Source: BMC Genomics. 2016 Jan 16;17:64. doi: 10.1186/s12864-016-2366-2 (PMC4715349; doi:10.1186/s12864-016-2366-2)
Supplement: Additional file 19: Table S14. — Manual inspection characteristics of the insertions from Spiral Genetics using svviz. (XLSX 118 kb) [file 12864_2016_2366_MOESM19_ESM.xlsx]

## Sheet: Sheet1
												svviz_ILL250																																	svviz_Moleculo
Chr	Start	End	ILL250	Moleculo	PacBio	PlatGen	Combined	1orMore	2orMore	3orMore	4orMore	ILL250_variant	ILL250_value.alt_count	ILL250_value.amb_count	ILL250_value.alt_reason_insertSizeScore	ILL250_value.amb_reason_alignmentScore_alignmentScore	ILL250_value.amb_reason_multimapping	ILL250_value.amb_reason_orientation_orientation	ILL250_value.amb_reason_same_scores	ILL250_value.alt_alnScore_mean	ILL250_value.alt_alnScore_std	ILL250_value.amb_alnScore_mean	ILL250_value.amb_alnScore_std	ILL250_value.alt_insertSize_mean	ILL250_value.alt_insertSize_std	ILL250_value.amb_insertSize_mean	ILL250_value.amb_insertSize_std	ILL250_value.alt_reason_alignmentScore	ILL250_value.ref_count	ILL250_value.ref_reason_alignmentScore	ILL250_value.ref_alnScore_mean	ILL250_value.ref_alnScore_std	ILL250_value.ref_insertSize_mean	ILL250_value.ref_insertSize_std	ILL250_value.alt_reason_orientation	ILL250_value.amb_reason_orientation_alignmentScore	ILL250_value.amb_reason_alignmentScore_orientation	ILL250_value.amb_reason_insertSizeScore_alignmentScore	ILL250_value.ref_reason_orientation	ILL250_value.amb_reason_insertSizeScore_orientation	ILL250_ambcnt	ILL250_refcnt	ILL250_altcnt	ILL250_value.ref_reason_insertSizeScore	Moleculo_variant	Moleculo_value.alt_count	Moleculo_value.amb_count	Moleculo_value.alt_reason_alignmentScore	Moleculo_value.amb_reason_same_scores
1	3418563	3418581	0.9965	0.9662	0.9696	0.9974	0.9978	0.99	0.997	0.9983	0.9983	Insertion::1:3,418,563;len=352	1	499	NA	359	83	1	56	858	0	491.733	257.562	336	0	371.697	143.781	1	1	1	892	0	439	0	NA	NA	NA	NA	NA	NA	359	1	1	NA	Insertion::1:3,418,563;len=352	NA	12	NA	11
1	20096103	20096482	0.9948	0.9965	0.9042	0.9987	0.9978	1	0.9987	0.9983	0.997	Insertion::1:20,096,103;len=1777	41	257	NA	102	2	28	110	921.463	34.8153	760.934	205.155	420.951	122.721	416.728	242.951	41	NA	NA	NA	NA	NA	NA	NA	NA	15	NA	NA	NA	102	0	41	NA	Insertion::1:20,096,103;len=1777	38	153	38	145
1	30878515	30878560	0.9952	0.9545	0.6999	0.9978	0.9974	0.9818	0.9952	0.9892	0.9792	Insertion::1:30,878,515;len=1603	6	196	NA	86	2	16	86	928.833	17.0432	782.209	193.529	399.667	127.543	407.648	197.39	6	14	13	932.357	19.8012	435.929	94.9153	NA	NA	6	NA	NA	NA	86	14	6	1	Insertion::1:30,878,515;len=1603	3	59	3	53
1	33652353	33652452	0.9987	0.9965	0.9167	0.9987	0.9987	1	0.9987	0.9983	0.9974	Insertion::1:33,652,353;len=1755	28	240	NA	78	1	30	117	943.714	24.2264	735.342	247.325	443.464	106.71	383.717	195.646	28	NA	NA	NA	NA	NA	NA	NA	NA	14	NA	NA	NA	78	0	28	NA	Insertion::1:33,652,353;len=1755	15	121	15	100
1	77938420	77938472	0.997	0.9961	0.814	0.9957	0.9978	1	0.9978	0.9983	0.9896	Insertion::1:77,938,420;len=624	24	203	NA	83	7	13	97	936.375	25.6024	806.926	181.455	454.25	109.218	465.931	258.148	24	18	18	931.833	31.0774	405.722	124.52	NA	1	2	NA	NA	NA	83	18	24	NA	Insertion::1:77,938,420;len=624	7	120	7	106
1	245823567	245823630	0.9987	0.9926	0.905	0.9987	0.9987	1	0.9987	0.9983	0.997	Insertion::1:245,823,567;len=3865	12	273	NA	144	5	37	77	925.083	38.6964	707.538	216.397	381.083	70.0493	425.736	280.462	12	NA	NA	NA	NA	NA	NA	NA	1	9	NA	NA	NA	144	0	12	NA	Insertion::1:245,823,567;len=3865	32	138	32	128
1	247386171	247386196	0.997	0.9909	0.9059	0.9987	0.9987	1	0.9987	0.9983	0.997	Insertion::1:247,386,171;len=430	50	204	NA	61	1	14	115	936.86	34.8167	789.25	212.544	500.28	145.497	401.725	206.247	50	NA	NA	NA	NA	NA	NA	NA	NA	13	NA	NA	NA	61	0	50	NA	Insertion::1:247,386,171;len=430	57	183	57	152
2	49087914	49087934	0.9974	0.9944	0.8079	0.9987	0.9987	1	0.9987	0.9983	0.9887	Insertion::2:49,087,914;len=332	68	218	NA	75	4	5	125	935.456	33.901	805.078	209.149	476.75	143.396	430.436	206.776	68	NA	NA	NA	NA	NA	NA	NA	NA	9	NA	NA	NA	75	0	68	NA	Insertion::2:49,087,914;len=332	52	197	52	157
2	99737919	99738089	0.9965	0.9948	0.523	0.9987	0.9987	1	0.9987	0.9983	0.9558	Insertion::2:99,737,919;len=469	60	242	NA	88	6	7	136	936.1	29.001	818.888	180.214	433.417	119.915	466.698	246.536	59	2	2	862.5	46.5	237	33	1	NA	5	NA	NA	NA	88	2	60	NA	Insertion::2:99,737,919;len=469	56	232	56	226
2	134261844	134261903	1	0.9909	0.9657	0.9987	0.9996	1	1	0.9983	0.9991	Insertion::2:134,261,844;len=828	64	198	NA	62	7	NA	120	939.375	27.0275	798.49	224.015	494.078	130.511	448.828	221.328	64	NA	NA	NA	NA	NA	NA	NA	NA	9	NA	NA	NA	62	0	64	NA	Insertion::2:134,261,844;len=828	59	163	59	133
2	239484591	239484717	0.9458	0.9488	0.7905	0.9844	0.9796	0.9475	0.9805	0.9835	0.9844	Insertion::2:239,484,591;len=307	9	218	NA	99	3	3	113	912.556	35.1571	827.862	144.971	442.222	103.497	421.798	181.934	9	8	8	934	21.0476	491.75	123.992	NA	NA	NA	NA	NA	NA	99	8	9	NA	Insertion::2:239,484,591;len=307	11	97	11	87
2	242929558	242929754	0.9779	0.9679	0.8972	0.9866	0.9866	0.9874	0.9861	0.99	0.9931	Insertion::2:242,929,558;len=474	16	292	NA	178	10	1	103	909.5	22.9538	780.247	148.038	454.5	111.606	452.072	285.969	16	NA	NA	NA	NA	NA	NA	NA	NA	NA	NA	NA	NA	178	0	16	NA	Insertion::2:242,929,558;len=474	27	126	27	108
3	7821261	7821280	0.9939	0.9727	0.7212	0.9987	0.9987	1	0.9965	0.9935	0.9835	Insertion::3:7,821,261;len=279	59	180	NA	100	6	2	72	937.373	31.9697	785.389	163.468	430.61	118.445	458.2	195.875	59	NA	NA	NA	NA	NA	NA	NA	NA	NA	NA	NA	NA	100	0	59	NA	Insertion::3:7,821,261;len=279	21	163	21	150
3	77404251	77404278	0.9827	0.9696	0.8135	0.9952	0.9935	0.987	0.9879	0.9931	0.9879	Insertion::3:77,404,251;len=674	31	256	NA	105	7	3	138	899.387	41.5068	824.945	153.179	425.71	138.239	408.508	191.851	31	24	20	930.917	33.765	454.792	165.144	NA	NA	3	NA	NA	NA	105	24	31	4	Insertion::3:77,404,251;len=674	33	205	33	182
3	79662026	79662060	0.9948	0.997	0.82	0.9987	0.9987	1	0.9987	0.9983	0.99	Insertion::3:79,662,026;len=254	49	221	NA	67	2	9	136	928.184	36.4444	818.145	196.838	484.102	146.96	390.91	127.187	49	NA	NA	NA	NA	NA	NA	NA	NA	7	NA	NA	NA	67	0	49	NA	Insertion::3:79,662,026;len=254	4	254	4	229
3	194776156	194776280	0.9883	0.9952	0.7858	0.9931	0.9948	1	0.9931	0.9957	0.987	Insertion::3:194,776,156;len=471	7	233	NA	135	3	4	89	902.714	14.0785	740.313	209.638	546	188.45	429.678	255.168	7	5	5	923.2	24.5389	456.2	133.56	NA	NA	2	NA	NA	NA	135	5	7	NA	Insertion::3:194,776,156;len=471	9	64	9	60
4	55036074	55036119	0.9996	0.9922	0.9657	0.9987	0.9987	1	0.9996	0.9983	0.9991	Insertion::4:55,036,074;len=1472	6	224	NA	80	1	27	106	890	61.2781	753.607	215.616	391.5	138.151	386.121	171.706	6	NA	NA	NA	NA	NA	NA	NA	NA	10	NA	NA	NA	80	0	6	NA	Insertion::4:55,036,074;len=1472	40	142	40	142
4	88790572	88790584	0.9827	0.9866	0.8218	0.9974	0.9952	1	0.9931	0.9957	0.9887	Insertion::4:88,790,572;len=346	25	200	NA	74	2	4	113	927.08	21.672	825.12	188.945	428.44	97.7499	488.645	309.992	25	19	17	934.632	24.9171	465.737	127.737	NA	1	6	NA	NA	NA	74	19	25	2	Insertion::4:88,790,572;len=346	17	137	17	114
4	103785525	103785582	0.9987	0.9965	0.7511	0.9987	0.9987	1	0.9987	0.9983	0.9848	Insertion::4:103,785,525;len=403	64	208	NA	65	12	2	122	944.734	32.1487	807.587	205.547	464.141	165.456	447.038	224.259	64	1	NA	928	0	848	0	NA	NA	7	NA	NA	NA	65	1	64	1	Insertion::4:103,785,525;len=403	20	149	20	129
4	156270437	156270464	0.9991	0.9965	0.8664	0.9987	0.9987	1	0.9991	0.9983	0.9944	Insertion::4:156,270,437;len=927	62	201	NA	56	11	NA	131	935.387	28.305	823.184	194.738	514.323	160.694	463.562	234.666	62	NA	NA	NA	NA	NA	NA	NA	NA	3	NA	NA	NA	56	0	62	NA	Insertion::4:156,270,437;len=927	44	171	44	146
4	181313919	181313959	0.9853	0.9402	0.3981	0.9974	0.9952	0.9818	0.9853	0.9818	0.9324	Insertion::4:181,313,919;len=1792	9	203	NA	72	2	19	103	939.111	26.4678	803.03	193.972	448.222	131.749	429.788	204.045	9	27	23	938.593	39.6776	465.63	159.087	NA	NA	7	NA	NA	NA	72	27	9	4	Insertion::4:181,313,919;len=1792	7	146	7	133
5	2099410	2099691	0.9167	0.9345	0.7676	0.9488	0.9549	0.9033	0.9636	0.9748	0.9792	Insertion::5:2,099,410;len=686	9	256	NA	150	11	1	94	910.667	20.7525	808.805	131.006	429.889	141.881	436.68	194.37	9	20	20	920.5	38.9429	435.9	125.016	NA	NA	NA	NA	NA	NA	150	20	9	NA	Insertion::5:2,099,410;len=686	11	144	11	117
5	6868822	6868849	0.9974	0.9965	0.9241	0.9987	0.9987	1	0.9987	0.9983	0.9974	Insertion::5:6,868,822;len=1388	12	233	NA	108	4	31	77	924.5	30.6581	717.017	225.83	441.75	135.22	383.901	184.96	12	2	2	903	4	416	82	NA	NA	13	NA	NA	NA	108	2	12	NA	Insertion::5:6,868,822;len=1388	62	174	62	157
5	20472088	20472163	0.9965	0.9896	0.8322	0.9987	0.9987	1	0.9987	0.9983	0.9905	Insertion::5:20,472,088;len=355	27	239	NA	86	5	2	144	944.593	34.6327	824.188	183.577	488.704	92.1114	423.063	188.969	27	NA	NA	NA	NA	NA	NA	NA	NA	2	NA	NA	NA	86	0	27	NA	Insertion::5:20,472,088;len=355	49	222	49	211
5	31906283	31906367	0.9991	0.9922	0.7528	0.9978	0.9987	1	0.9991	0.9983	0.9848	Insertion::5:31,906,283;len=490	15	270	NA	88	3	35	121	924.467	30.1924	732.704	239.248	437.467	132.731	391.863	230.707	15	NA	NA	NA	NA	NA	NA	NA	NA	23	NA	NA	NA	88	0	15	NA	Insertion::5:31,906,283;len=490	27	178	27	169
5	135114442	135114468	0.9983	0.9952	0.5932	0.997	0.9978	1	0.9978	0.9983	0.9683	Insertion::5:135,114,442;len=654	30	226	NA	100	17	14	76	934.5	31.1081	703.646	221.731	421.967	108.514	475.124	319.068	30	NA	NA	NA	NA	NA	NA	NA	NA	19	NA	NA	NA	100	0	30	NA	Insertion::5:135,114,442;len=654	26	145	26	107
5	164367265	164367292	0.9584	0.794	0.9532	0.9939	0.9896	0.9788	0.9861	0.9848	0.9848	Insertion::5:164,367,265;len=207	37	171	NA	81	4	3	80	934.541	36.9101	774.035	201.476	446.432	123.088	454.105	224.105	36	21	21	956.952	24.9064	441.905	96.2274	1	1	2	NA	NA	NA	81	21	37	NA	Insertion::5:164,367,265;len=207	31	191	31	185
6	104715078	104715227	0.9922	0.9905	0.8014	0.9939	0.9952	0.99	0.9952	0.9961	0.9883	Insertion::6:104,715,078;len=760	31	208	NA	56	8	4	135	949.226	23.5108	835.486	189.436	530.71	154.893	440.293	198.681	31	40	39	950.075	23.6055	485.95	163.925	NA	NA	5	NA	NA	NA	56	40	31	1	Insertion::6:104,715,078;len=760	23	239	23	202
6	115109883	115109935	0.9952	0.9922	0.8556	0.997	0.9974	1	0.9978	0.9983	0.9922	Insertion::6:115,109,883;len=1274	7	210	NA	57	4	23	121	951.429	15.5367	803.976	199.984	430.571	119.391	423.662	209.904	7	26	22	955.846	21.3806	483.577	137.285	NA	NA	5	NA	NA	NA	57	26	7	4	Insertion::6:115,109,883;len=1274	35	131	35	127
6	166698833	166699087	0.9853	0.9879	0.768	0.9987	0.9978	1	0.9952	0.9939	0.9853	Insertion::6:166,698,833;len=1470	17	166	NA	97	4	13	47	950.118	21.5294	722.584	206.964	462.882	130.96	394.855	186.03	17	27	27	940.667	30.8569	425.852	101.429	NA	NA	5	NA	NA	NA	97	27	17	NA	Insertion::6:166,698,833;len=1470	3	74	3	63
7	12013968	12014108	0.9978	0.9887	0.7559	0.9987	0.9987	1	0.9987	0.997	0.9848	Insertion::7:12,013,968;len=505	78	230	NA	75	5	10	124	941.744	24.0317	769.439	213.317	466.103	144.552	414.922	185.351	78	NA	NA	NA	NA	NA	NA	NA	NA	16	NA	NA	NA	75	0	78	NA	Insertion::7:12,013,968;len=505	36	199	36	191
7	54673845	54674087	0.9965	0.99	0.6123	0.9944	0.9974	1	0.9965	0.9961	0.9705	Insertion::7:54,673,845;len=596	41	187	NA	58	7	3	116	935.512	29.8836	839.15	161.25	458.024	118.16	455.968	254.878	41	38	37	941.737	28.957	462.395	159.361	NA	1	2	NA	NA	NA	58	38	41	1	Insertion::7:54,673,845;len=596	5	193	5	160
7	102572940	102573007	0.9991	0.9957	0.4076	0.9987	0.9987	1	0.9991	0.9983	0.9367	Insertion::7:102,572,940;len=751	57	237	NA	79	7	9	127	942.14	23.886	780.363	228.641	471.018	137.041	427.025	244.601	57	5	5	955	15.3883	467.6	169.531	NA	NA	15	NA	NA	NA	79	5	57	NA	Insertion::7:102,572,940;len=751	43	167	43	133
7	128438376	128438413	1	0.9978	0.7771	0.9987	0.9987	1	1	0.9983	0.987	Insertion::7:128,438,376;len=796	15	238	NA	135	4	16	75	916.933	28.5761	687.601	225.63	456.867	110.016	417.924	202.084	15	NA	NA	NA	NA	NA	NA	NA	NA	8	NA	NA	NA	135	0	15	NA	Insertion::7:128,438,376;len=796	7	66	7	59
8	42377941	42378046	0.9987	0.9909	0.8218	0.9987	0.9987	1	0.9987	0.9983	0.99	Insertion::8:42,377,941;len=2490	8	240	NA	138	6	17	74	911.25	32.4027	702.158	237.024	378.625	104.999	427.863	275.146	8	NA	NA	NA	NA	NA	NA	NA	NA	5	NA	NA	NA	138	0	8	NA	Insertion::8:42,377,941;len=2490	17	211	17	200
8	88268935	88268999	0.9987	0.9944	0.9892	0.9987	0.9987	1	0.9987	0.9987	1	Insertion::8:88,268,935;len=2457	8	189	NA	89	1	44	50	932.5	22.3719	691.18	205.215	429	126.448	390.619	225.328	8	NA	NA	NA	NA	NA	NA	NA	1	4	NA	NA	NA	89	0	8	NA	Insertion::8:88,268,935;len=2457	3	116	3	113
8	94666497	94666519	0.9887	0.99	0.7667	0.997	0.9961	1	0.9931	0.9961	0.9853	Insertion::8:94,666,497;len=689	6	218	NA	87	6	17	99	944	12.6623	790.353	185.468	392.5	88.874	443.977	211.947	6	23	22	943.696	27.6334	438.043	119.192	NA	1	8	NA	NA	NA	87	23	6	1	Insertion::8:94,666,497;len=689	12	121	12	119
8	133920622	133920667	0.997	0.9952	0.7871	0.9987	0.9987	1	0.9987	0.9983	0.9879	Insertion::8:133,920,622;len=1508	20	213	NA	62	2	33	98	921.65	37.4877	734.634	236.833	422.7	143.127	373.183	181.132	20	NA	NA	NA	NA	NA	NA	NA	NA	18	NA	NA	NA	62	0	20	NA	Insertion::8:133,920,622;len=1508	42	136	42	111
9	16896138	16896156	0.9965	0.9978	0.8621	0.9987	0.9987	1	0.9987	0.9983	0.9931	Insertion::9:16,896,138;len=212	30	192	NA	65	4	25	86	924.833	31.2261	744.885	217.232	444.2	100.217	398.547	161.562	30	NA	NA	NA	NA	NA	NA	NA	NA	12	NA	NA	NA	65	0	30	NA	Insertion::9:16,896,138;len=212	36	181	36	176
9	31978409	31978473	0.9549	0.987	0.6596	0.9939	0.9918	0.9874	0.9861	0.987	0.974	Insertion::9:31,978,409;len=336	36	209	NA	66	2	2	136	940.417	33.8693	845.646	171.648	448.222	111.867	425.153	198.616	36	26	26	953.885	23.8058	430	118.097	NA	NA	3	NA	NA	NA	66	26	36	NA	Insertion::9:31,978,409;len=336	24	245	24	224
9	38655833	38655894	0.9866	0.9696	0.5876	0.997	0.9952	0.9874	0.9883	0.9892	0.9653	Insertion::9:38,655,833;len=309	26	177	NA	65	2	3	104	943.462	25.6369	827.209	186.435	414.808	100.358	452.944	207.462	26	26	26	949.769	23.3392	479.731	147.559	NA	NA	3	NA	NA	NA	65	26	26	NA	Insertion::9:38,655,833;len=309	21	203	21	184
9	90482815	90482878	0.9957	0.99	0.7498	0.9974	0.9974	1	0.997	0.997	0.9848	Insertion::9:90,482,815;len=351	6	170	NA	85	2	10	65	947.833	16.2626	758.471	214.151	390.333	87.5874	451.918	262.501	6	19	18	910.105	35.8416	452.211	133.264	NA	NA	8	NA	NA	NA	85	19	6	1	Insertion::9:90,482,815;len=351	18	117	18	107
10	5202102	5202142	0.9952	0.9892	0.8543	0.9987	0.9987	1	0.9987	0.9983	0.9922	Insertion::10:5,202,102;len=275	64	228	NA	75	5	4	144	936.672	23.1848	838.807	160.966	447.719	113.718	430.855	169.947	63	NA	NA	NA	NA	NA	NA	1	NA	NA	NA	NA	NA	75	0	64	NA	Insertion::10:5,202,102;len=275	65	167	65	151
10	25743198	25743222	0.9848	0.9831	0.7134	0.9965	0.9952	0.99	0.9922	0.9931	0.9822	Insertion::10:25,743,198;len=308	33	225	NA	59	8	7	149	948.606	23.4675	861.729	151.352	479.939	128.009	457.693	220.977	33	30	28	956.533	17.6649	498.567	115.558	NA	NA	2	NA	NA	NA	59	30	33	2	Insertion::10:25,743,198;len=308	13	236	13	213
10	58940946	58941032	0.964	0.9909	0.8322	0.9952	0.9935	0.99	0.9883	0.9935	0.9887	Insertion::10:58,940,946;len=496	31	198	NA	74	1	2	117	944.806	21.0229	829.561	176.139	489.968	197.579	499.369	397.087	31	29	29	955.448	17.3137	511.586	136.55	NA	1	3	NA	NA	NA	74	29	31	NA	Insertion::10:58,940,946;len=496	14	205	14	197
10	129061613	129061630	0.997	0.9814	0.9519	0.9987	0.9987	1	0.9987	0.9983	0.9978	Insertion::10:129,061,613;len=310	53	195	NA	66	9	1	113	934.113	35.5558	804.364	198.701	464.868	121.247	455.231	226.022	53	NA	NA	NA	NA	NA	NA	NA	NA	6	NA	NA	NA	66	0	53	NA	Insertion::10:129,061,613;len=310	57	143	57	128
10	134326076	134326287	0.9818	0.9892	0.6938	0.9844	0.9887	0.9874	0.9844	0.99	0.9801	Insertion::10:134,326,076;len=652	30	249	NA	161	1	2	85	911.833	29.302	769.924	157.752	467.633	159.869	381.157	124.166	30	NA	NA	NA	NA	NA	NA	NA	NA	NA	NA	NA	NA	161	0	30	NA	Insertion::10:134,326,076;len=652	19	95	19	79
11	14863274	14863295	0.9974	0.9887	0.9536	0.9987	0.9987	1	0.9987	0.9983	0.9983	Insertion::11:14,863,274;len=1083	21	267	NA	74	6	41	134	945.619	19.9272	752.397	234.142	441.19	100.328	413.464	225.558	21	NA	NA	NA	NA	NA	NA	NA	NA	12	NA	NA	NA	74	0	21	NA	Insertion::11:14,863,274;len=1083	26	171	26	159
11	96665830	96665982	0.9991	0.9952	0.8378	0.9987	0.9987	1	0.9991	0.9983	0.9909	Insertion::11:96,665,830;len=711	84	224	NA	55	31	1	127	934.917	33.2456	760.446	243.507	477.69	123.661	449.67	249.314	83	NA	NA	NA	NA	NA	NA	1	NA	10	NA	NA	NA	55	0	84	NA	Insertion::11:96,665,830;len=711	43	170	43	147
12	17827808	17827883	0.977	0.9866	0.6891	0.9974	0.9952	0.99	0.9922	0.99	0.9792	Insertion::12:17,827,808;len=320	28	202	NA	68	9	5	119	944.643	22.1137	836.426	167.273	489.286	139.208	446.005	208.694	28	32	32	953.719	23.617	435.5	124.237	NA	NA	1	NA	NA	NA	68	32	28	NA	Insertion::12:17,827,808;len=320	25	131	25	125
13	103346804	103346857	0.9987	0.9961	0.9042	0.9987	0.9987	1	0.9987	0.9983	0.997	Insertion::13:103,346,804;len=2142	10	248	NA	83	1	32	117	911.4	41.8167	745.468	232.76	382.6	50.5573	385.714	173.241	10	NA	NA	NA	NA	NA	NA	NA	NA	15	NA	NA	NA	83	0	10	NA	Insertion::13:103,346,804;len=2142	38	195	38	159
13	105408619	105408694	0.9827	0.9944	0.827	0.9987	0.9978	1	0.9978	0.9965	0.9896	Insertion::13:105,408,619;len=209	83	199	NA	73	4	2	120	944.819	29.065	848.392	147.216	449.084	136.277	446.025	234.409	83	NA	NA	NA	NA	NA	NA	NA	NA	NA	NA	NA	NA	73	0	83	NA	Insertion::13:105,408,619;len=209	60	205	60	194
14	82115965	82116288	0.9974	0.9978	0.8296	0.9987	0.9987	1	0.9987	0.9983	0.9909	Insertion::14:82,115,965;len=1221	12	235	NA	70	1	25	131	950.25	15.0948	779.787	223.1	462.917	90.1706	421.689	237.92	12	3	3	944.667	18.7853	308.667	13.4247	NA	NA	8	NA	NA	NA	70	3	12	NA	Insertion::14:82,115,965;len=1221	68	225	68	208
15	26060595	26060659	0.997	0.99	0.9458	0.997	0.9978	1	0.9978	0.9983	0.9978	Insertion::15:26,060,595;len=368	14	229	NA	85	7	8	125	899.929	51.3871	800.467	200.998	449.571	149.474	451.445	234.94	14	33	31	945.242	24.3161	468.576	148.385	NA	NA	4	NA	NA	NA	85	33	14	2	Insertion::15:26,060,595;len=368	27	209	27	186
15	27630292	27630372	0.9991	0.9978	0.9389	0.9987	0.9987	1	0.9991	0.9983	0.9983	Insertion::15:27,630,292;len=706	38	209	NA	49	9	14	123	939.816	23.4081	786.904	233.768	503.105	147.675	430.297	253.31	38	4	4	919	57.6281	530.75	194.934	NA	NA	14	NA	NA	NA	49	4	38	NA	Insertion::15:27,630,292;len=706	28	178	28	166
15	53568138	53568184	0.9896	0.9887	0.9389	0.9965	0.9957	1	0.997	0.997	0.9974	Insertion::15:53,568,138;len=1201	12	190	NA	67	3	18	92	938.417	30.1371	771.432	207.769	423.667	102.974	408.889	232.342	12	32	31	935.625	22.6561	427.188	115.047	NA	NA	10	NA	NA	NA	67	32	12	1	Insertion::15:53,568,138;len=1201	13	229	13	180
16	13774373	13774434	0.9341	0.9922	0.5529	0.9892	0.987	1	0.9814	0.9835	0.9558	Insertion::16:13,774,373;len=455	47	213	NA	69	9	5	130	944.043	26.7128	855.239	147.88	443.468	124.257	440.756	208.821	47	29	28	942.414	35.9583	481.621	149.585	NA	NA	NA	NA	NA	NA	69	29	47	1	Insertion::16:13,774,373;len=455	37	211	37	154
16	78227445	78227539	0.9987	0.9957	0.9172	0.9983	0.9987	1	0.9987	0.9983	0.9974	Insertion::16:78,227,445;len=506	33	164	NA	81	NA	4	73	942.515	18.8151	781.799	201.382	483.515	125.114	457.207	298.602	33	28	28	944.893	25.7548	462.179	109.907	NA	NA	6	NA	NA	NA	81	28	33	NA	Insertion::16:78,227,445;len=506	18	234	18	214
17	45209224	45209243	0.9974	0.9991	0.8062	0.997	0.9978	1	0.9978	0.9983	0.9887	Insertion::17:45,209,224;len=842	36	256	NA	71	3	35	137	929.861	25.763	768.328	221.455	448.556	138.425	424.84	234.307	36	NA	NA	NA	NA	NA	NA	NA	NA	10	NA	NA	NA	71	0	36	NA	Insertion::17:45,209,224;len=842	10	158	10	138
17	69645232	69645257	0.9939	0.9454	0.984	0.997	0.9961	0.987	0.9965	0.9983	0.9974	Insertion::17:69,645,232;len=1198	8	238	NA	73	6	20	129	928.125	27.0205	796.807	199.299	433.625	126.246	411.437	164.169	8	21	21	947.476	30.1814	503.857	100.185	NA	NA	10	NA	NA	NA	73	21	8	NA	Insertion::17:69,645,232;len=1198	23	163	23	144
17	75099736	75099788	0.9974	0.9987	0.9072	0.9987	0.9987	1	0.9987	0.9983	0.997	Insertion::17:75,099,736;len=854	21	235	NA	143	10	19	57	902.905	49.7947	709.157	204.938	395.143	139.426	417.609	235.021	21	NA	NA	NA	NA	NA	NA	NA	NA	6	NA	NA	NA	143	0	21	NA	Insertion::17:75,099,736;len=854	18	159	18	153
17	81060038	81060053	0.9948	0.9662	0.9861	0.9978	0.9978	0.99	0.997	0.9983	0.9983	Insertion::17:81,060,038;len=1103	6	199	NA	130	19	11	30	936.167	25.6997	650.92	189.165	379.5	150.036	414	160.382	6	10	9	928.8	30.1257	422.2	94.8766	NA	NA	9	NA	NA	NA	130	10	6	1	Insertion::17:81,060,038;len=1103	NA	9	NA	9
18	41314876	41314949	0.9775	0.9258	0.7125	0.9987	0.9978	0.987	0.9827	0.9866	0.9775	Insertion::18:41,314,876;len=232	51	208	NA	96	1	19	92	937.843	37.8062	743.413	221.581	440.196	113.012	396.601	231.362	51	NA	NA	NA	NA	NA	NA	NA	NA	NA	NA	NA	NA	96	0	51	NA	Insertion::18:41,314,876;len=232	32	221	32	177
19	44169876	44169897	0.9987	0.997	0.8504	0.9987	0.9987	1	0.9987	0.9983	0.9922	Insertion::19:44,169,876;len=508	14	214	NA	89	2	30	80	923.643	26.8424	728.547	220.093	418.786	138.268	397.85	214.068	14	NA	NA	NA	NA	NA	NA	NA	NA	13	NA	NA	NA	89	0	14	NA	Insertion::19:44,169,876;len=508	4	64	4	59
19	47012259	47012308	0.9922	0.9978	0.5516	0.9957	0.9974	1	0.9965	0.9965	0.9623	Insertion::19:47,012,259;len=353	10	257	NA	147	3	16	89	912.1	33.5424	758.486	174.825	482.5	157.231	428.214	269.263	10	3	3	870	37.6563	668.333	53.8228	NA	NA	2	NA	NA	NA	147	3	10	NA	Insertion::19:47,012,259;len=353	2	62	2	59
19	49086216	49086433	0.9965	0.99	0.6366	0.9792	0.9931	1	0.9922	0.9918	0.9735	Insertion::19:49,086,216;len=926	13	252	NA	127	2	22	97	909.231	42.8722	758.111	194.288	402.846	118.916	437.393	239.914	13	26	26	919.538	46.0812	415.962	114.78	NA	NA	4	NA	NA	NA	127	26	13	NA	Insertion::19:49,086,216;len=926	3	14	3	12
20	7699427	7699659	0.997	0.9406	0.8612	0.9987	0.9987	0.9874	0.9978	0.9935	0.99	Insertion::20:7,699,427;len=528	88	229	NA	93	8	9	106	941.784	27.5868	760.694	213.975	472.409	109.222	424.568	188.332	88	NA	NA	NA	NA	NA	NA	NA	NA	13	NA	NA	NA	93	0	88	NA	Insertion::20:7,699,427;len=528	35	195	35	184
21	34529178	34529234	0.9827	0.9753	0.8742	0.9983	0.9974	1	0.9965	0.9939	0.9922	Insertion::21:34,529,178;len=446	28	208	NA	71	7	8	114	949.893	19.8482	802.875	189.243	473.571	153.01	431.889	207.66	28	28	28	943.857	28.9639	460.536	111.483	NA	NA	8	NA	NA	NA	71	28	28	NA	Insertion::21:34,529,178;len=446	6	137	6	124
22	49094501	49094673	0.9996	0.9965	0.8985	0.9987	0.9987	1	0.9996	0.9983	0.997	Insertion::22:49,094,501;len=1049	33	250	NA	143	6	5	94	931.091	30.6074	731.048	201.368	447.394	122.473	412.524	160.164	33	NA	NA	NA	NA	NA	NA	NA	NA	2	NA	NA	NA	143	0	33	NA	Insertion::22:49,094,501;len=1049	11	30	11	26
22	49670787	49670985	0.9818	0.9887	0.8664	0.9983	0.9974	1	0.9965	0.9961	0.9922	Insertion::22:49,670,787;len=534	36	254	NA	151	4	2	97	896.083	38.1869	761.535	166.172	424.528	115.767	440.453	264.737	36	NA	NA	NA	NA	NA	NA	NA	NA	NA	NA	NA	NA	151	0	36	NA	Insertion::22:49,670,787;len=534	14	65	14	53
[truncated: 79 more columns]
